# Supplementary material for: Attention Guides the Motor-Timing Strategies in Finger-Tapping Tasks When Moving Fast and Slow
Source: Front Psychol. 2021 Jan 25;11:574396. doi: 10.3389/fpsyg.2020.574396 (PMC7868383; doi:10.3389/fpsyg.2020.574396)
Supplement: Supplementary file 2 [file Table_1.XLSX]

## Sheet: Asynchrony
	T300.N1	T300.N6	T450.N1	T450.N6	T600.N1	T600.N6	T800.N1	T800.N6	T1000.N1	T1000.N6
S01	-0.0176854	-0.0252487	-0.00711792	0.00239216	-0.00300254	0.0120693	-0.0316991	0.00406086	-0.0177403	0.0350962
S02	-0.0324801	-0.0582187	-0.0218018	-0.0199661	-0.0174469	0.0143988	-0.0336477	0.0168524	0.00589659	0.0336477
S03	-0.00172303	0.00838151	0.0332623	0.0274762	0.068075	0.110237	0.0780338	0.124971	0.100282	0.152899
S04	0.0120128	-0.0391531	0.00483982	0.00500644	0.0183541	0.068074	-0.0275706	0.115462	-0.0134583	0.0161852
S05	-0.0239682	-0.0457682	0.00222473	-0.0248597	0.0194653	-0.00505993	0.0363161	0.0125141	0.00278078	-0.0154043
S06	5.55389e-05	-0.0204653	-0.00139007	-0.0110728	0.016408	0.00257305	0.0602858	0.00833302	0.0425452	0.0279508
S07	0.0174085	0.0234703	0.0760233	0.100885	0.0695117	0.135198	0.0994969	0.100052	0.0881363	0.0936034
S08	-0.00689544	-0.0293615	0.0259163	0.0185207	0.149825	0.135199	0.139201	0.190762	0.109617	0.224403
S09	-0.00200141	-0.0467724	0.0207996	0.022358	0.0610107	0.0882035	0.0654871	0.0598948	0.0653517	0.0770836
S10	0.00706368	0.0076202	0.0402101	0.0364854	0.0471052	0.088092	0.0854777	0.102996	0.0776242	0.108507
S11	0.0107349	-0.0176708	0.0468275	0.0634005	0.105943	0.143428	0.169517	0.17252	0.140377	0.112623
S12	-0.0100649	-0.0318666	-0.0026275	-0.0325899	0.0293015	0.026753	0.0680201	0.150891	0.161004	0.163683
S13	0.00483877	-0.038084	0.0402664	0.0423775	0.0395376	0.0934292	0.0573791	0.138031	0.0382435	0.153328
S14	-0.00622834	0.0143487	-0.0145833	-0.0146252	0.0507753	0.0400448	0.175467	0.102663	0.0120706	0.106777
S15	-0.0157382	-0.0273609	0.00595076	-0.0112332	0.0181306	-0.0386512	0.027029	-0.00144537	0.0286965	0.0144052
S16	0.0230822	-0.0189077	0.107452	0.0814817	0.0281414	0.126337	0.0266391	0.0636239	0.147489	0.0781952
S17	-0.0188532	-0.0250814	-0.0152371	0.0543943	-0.0192421	0.11351	-0.00722933	0.0977172	-0.00475018	0.120958
S18	-0.00329933	-0.0425458	0.013905	0.00900999	0.0559488	0.0660212	0.0991673	0.180148	0.0610711	0.123412
S19	-0.0321565	-0.0348684	0.0724688	0.0943858	0.115019	0.109396	0.118132	0.193711	0.16056	0.208891
S20	-0.0215774	-0.0246925	0.0377087	0.0104011	0.0623453	0.024152	0.0324806	0.0286972	0.0447696	0.0438266
S21	-0.0224683	-0.0240254	-0.025582	0.0460525	-0.00561627	0.0735259	1.39444e-06	0.0616774	-0.0177956	0.0395989
S22	-0.00251692	-0.0347023	-0.00561644	-0.0185658	0.0343145	-0.00726983	0.0568937	0.0841325	0.0431015	0.0644807
S23	0.0010025	-0.0101199	0.0548922	0.0285305	0.126301	0.100328	0.0858703	0.138257	0.144221	0.148726
S24	0.000946528	0.0433822	0.0635108	0.106592	0.0300337	0.0980214	0.102273	0.148073	0.0933748	0.161895
S25	-0.0363719	-0.050107	-0.0275297	-0.0155709	-0.0392621	0.000501833	-0.0467701	0.0271964	-0.0101207	0.0657703

## Sheet: Absolute asynchrony
	T300.N1	T300.N6	T450.N1	T450.N6	T600.N1	T600.N6	T800.N1	T800.N6	T1000.N1	T1000.N6
S01	0.0213562	0.0273622	0.020132	0.0180762	0.0289204	0.028532	0.0428236	0.0280854	0.037318	0.0505558
S02	0.0327039	0.0600098	0.0256951	0.0299776	0.0280877	0.032844	0.0424359	0.0380959	0.0383758	0.0452157
S03	0.0201895	0.0224419	0.0362658	0.0309245	0.0761948	0.113463	0.0822607	0.125861	0.102506	0.154567
S04	0.020911	0.0489414	0.0234137	0.0290324	0.0317002	0.0725215	0.0398754	0.119911	0.0363732	0.0511117
S05	0.030199	0.04955	0.023024	0.0293089	0.0345917	0.0316435	0.0546691	0.0316459	0.0315883	0.0357592
S06	0.0210782	0.0411541	0.0209676	0.0259499	0.0264173	0.0275157	0.0661796	0.0346198	0.0715766	0.0429101
S07	0.0257497	0.0298106	0.0808063	0.106224	0.0878436	0.151437	0.118181	0.109951	0.115091	0.119629
S08	0.0187992	0.0471486	0.0288083	0.0342043	0.169734	0.13531	0.14454	0.221127	0.114511	0.245423
S09	0.0206877	0.068129	0.0414874	0.0352606	0.0707989	0.0937648	0.0730916	0.0735811	0.0871921	0.0813089
S10	0.0362034	0.0293078	0.0778023	0.0532812	0.0754658	0.0914287	0.0957106	0.112671	0.0997701	0.112845
S11	0.0597832	0.0675582	0.0728521	0.087201	0.142424	0.160667	0.205111	0.199435	0.155924	0.125192
S12	0.0253035	0.0502203	0.0242178	0.0380401	0.0375126	0.0557831	0.0907116	0.18704	0.167122	0.173583
S13	0.0406537	0.0428937	0.06353	0.0553908	0.079917	0.114896	0.0954069	0.178295	0.0758099	0.172348
S14	0.0303646	0.0259164	0.0949002	0.0692375	0.0778009	0.0770807	0.185589	0.116788	0.124074	0.12802
S15	0.0255263	0.0280283	0.0200765	0.0206878	0.035593	0.0434339	0.0458272	0.0361495	0.0466036	0.0533348
S16	0.0578972	0.0248047	0.172186	0.0887505	0.0374845	0.13316	0.0464378	0.0814203	0.155831	0.0898741
S17	0.021634	0.037984	0.0290307	0.134477	0.036038	0.150659	0.0390401	0.193596	0.0445656	0.149654
S18	0.0293609	0.0546708	0.031813	0.0320341	0.062845	0.0714704	0.117965	0.202727	0.117106	0.137537
S19	0.0333872	0.0788068	0.0814782	0.154559	0.123471	0.202934	0.136038	0.242538	0.173127	0.228577
S20	0.0270277	0.0300315	0.0422697	0.0275311	0.0662385	0.0351243	0.0446052	0.0454925	0.0571156	0.0735232
S21	0.052723	0.0301434	0.0551705	0.0529487	0.0432142	0.0805335	0.0530575	0.0781378	0.0439361	0.0597298
S22	0.0313196	0.0434894	0.0308656	0.037023	0.0598963	0.0388129	0.0738004	0.0961672	0.0604533	0.0761129
S23	0.0786419	0.0744401	0.0684618	0.118512	0.202046	0.179521	0.254486	0.248703	0.215073	0.332253
S24	0.0209665	0.0463854	0.0645118	0.158264	0.0402667	0.200597	0.106166	0.210157	0.11017	0.187032
S25	0.040265	0.0552247	0.0366512	0.0288087	0.0482729	0.0368746	0.0696834	0.0497756	0.0886485	0.0838897

## Sheet: Spatial error
	T300.N1	T300.N6	T450.N1	T450.N6	T600.N1	T600.N6	T800.N1	T800.N6	T1000.N1	T1000.N6
S01	8.55549	14.2757	8.80768	10.7577	10.2437	8.46434	10.9472	8.36064	10.7024	8.93927
S02	8.13425	18.7413	11.1756	12.2806	14.6175	12.0001	12.8382	12.1182	17.277	11.2063
S03	7.01821	14.6423	6.32852	9.06699	7.30455	7.01256	6.63941	5.6498	6.60777	5.78894
S04	5.08554	13.9392	6.86651	9.27515	6.8137	8.15749	7.85756	6.33435	5.95537	8.296
S05	7.00975	17.6466	6.52242	10.7414	8.16375	8.14883	7.14577	7.05425	6.29232	7.90176
S06	6.24568	20.1501	4.35029	9.62277	4.18804	7.20449	4.41121	5.13896	7.97619	4.54013
S07	10.7169	20.209	12.6156	16.1291	14.3062	14.6952	14.1385	10.4911	15.2085	9.94394
S08	4.59408	23.3413	6.0316	9.50657	7.35638	7.09221	7.32403	6.36442	7.99106	6.40996
S09	2.90456	16.3972	4.11411	8.97811	4.26863	7.0001	3.69555	6.23088	4.14631	6.32008
S10	10.8321	15.2012	11.0625	11.2108	13.9124	11.9742	15.4757	11.2653	15.127	10.6757
S11	10.1928	14.2216	10.4092	11.8034	10.891	8.85538	8.79435	7.15445	7.98838	8.10748
S12	3.28385	16.7614	3.41356	9.92417	3.65114	7.58618	5.64573	6.32245	3.64971	5.55667
S13	6.15317	14.2563	6.89444	8.24132	7.0309	6.76032	7.1651	5.87445	7.68555	6.02926
S14	7.7447	15.807	10.5552	8.43952	5.88954	6.81161	6.41437	6.35415	8.12815	6.75307
S15	5.78917	13.2615	6.9739	9.46029	7.28232	6.64411	8.14002	6.34563	7.07046	7.4877
S16	5.72413	17.8441	8.14876	11.2046	8.42636	9.59254	6.47595	6.8954	7.29261	6.64866
S17	9.12165	15.3526	10.0387	10.3105	10.8908	8.66895	10.5168	7.63284	8.65075	9.63198
S18	7.23431	17.5736	6.78436	8.5268	5.68715	7.42246	5.80243	6.1138	9.314	5.21892
S19	8.50835	17.8754	6.17061	11.0591	6.41356	9.9588	7.81149	7.37415	6.62208	7.90674
S20	6.76116	16.0257	4.53997	11.6323	5.10627	13.4305	7.92958	10.1443	8.01205	10.4002
S21	6.55239	12.2877	6.54552	9.71844	6.09287	8.29718	7.10092	6.5989	7.24725	5.66981
S22	17.7099	15.1745	6.40119	10.1742	9.7948	8.62907	5.97733	9.19511	6.83595	8.60976
S23	9.48948	15.9709	9.81365	11.907	10.1175	11.9279	10.025	10.2196	12.905	9.48809
S24	11.359	16.0742	10.3409	12.665	12.5743	12.155	13.1779	11.2488	13.044	9.62802
S25	8.54884	14.492	8.06928	9.24002	8.61878	8.67589	8.68024	7.47759	9.0528	8.47535

## Sheet: Detrended Lag-1 ACs
	T300.N1	T300.N6	T450.N1	T450.N6	T600.N1	T600.N6	T800.N1	T800.N6	T1000.N1	T1000.N6
S01	-0.46197	-0.338999	-0.099552	-0.214132	-0.258181	-0.206422	-0.218111	-0.313024	-0.354429	-0.331312
S02	-0.243274	-0.035496	-0.180211	-0.165502	-0.0963762	-0.176165	-0.199736	-0.267469	-0.167895	-0.452092
S03	-0.44686	-0.614165	-0.220984	-0.32909	-0.200436	-0.135481	-0.251979	-0.236182	-0.0984699	-0.304575
S04	-0.267061	-0.00330681	-0.227697	-0.249806	-0.130085	-0.165574	-0.31053	-0.234817	-0.386306	-0.356812
S05	-0.00303518	-0.158516	-0.262006	-0.363201	-0.087149	-0.235459	-0.203317	-0.24767	-0.390872	-0.203514
S06	-0.36772	-0.0303867	-0.108702	-0.158819	-0.183345	-0.129007	-0.107756	-0.171332	-0.194637	-0.357884
S07	-0.377652	-0.147902	-0.228627	-0.222572	0.0273908	-0.184117	-0.142677	-0.0986622	-0.209981	-0.315378
S08	-0.436438	0.0867958	-0.100645	0.0181727	-0.226187	-0.317372	-0.245094	-0.242692	-0.256275	-0.316625
S09	-0.10269	-0.0550702	0.0358879	-0.20011	0.068081	-0.162576	-0.00343422	-0.211458	-0.124177	-0.165798
S10	0.0428432	-0.0513394	0.225279	-0.0676669	0.0314684	0.0116373	0.0045912	-0.140729	-0.137561	-0.401148
S11	-0.118504	0.0318411	-0.00629945	-0.0476359	-0.0780936	-0.0873246	-0.126602	-0.0218216	-0.238296	-0.28067
S12	-0.234239	-0.271375	-0.290446	-0.101975	-0.216572	-0.0994668	-0.0984469	-0.305503	-0.0288055	-0.282759
S13	-0.143577	-0.222501	-0.0925882	-0.113624	-0.105438	-0.0106083	-0.158998	-0.0496454	-0.147284	-0.27831
S14	-0.109868	-0.0221165	-0.114331	0.0841815	-0.147979	-0.0535711	0.00755033	-0.0170906	-0.0161481	-0.180878
S15	-0.240092	-0.286169	-0.276049	-0.236527	-0.292457	-0.365493	-0.0488814	-0.260748	-0.351027	-0.390536
S16	-0.0947766	-0.118274	-0.182624	-0.142234	-0.315725	-0.159893	-0.117153	-0.225811	-0.191738	-0.344561
S17	0.039199	0.0407517	0.028678	-0.132614	0.0358273	0.144879	-0.218983	0.0946295	-0.404995	-0.172017
S18	-0.00891193	-0.0803976	-0.345287	-0.246859	-0.137459	-0.144984	-0.0886225	-0.108892	0.0107842	-0.120415
S19	-0.183601	0.1008	0.140321	-0.0549653	-0.0539749	-0.00497798	-0.179251	-0.0810605	-0.106704	-0.17166
S20	-0.215208	-0.228123	-0.0315095	-0.214532	-0.176737	-0.238903	-0.261256	-0.29646	-0.230171	-0.156234
S21	0.059133	-0.160128	-0.139393	-0.0420443	-0.105883	-0.159015	-0.0208678	-0.173385	-0.242279	-0.297764
S22	-0.137847	-0.107823	-0.313349	-0.293005	-0.139284	-0.362464	-0.445751	-0.20625	-0.227981	-0.311139
S23	0.079089	-0.160683	-0.15113	-0.0203802	-0.265481	-0.0802219	-0.100013	-0.114897	0.0244163	0.0116145
S24	-0.462682	-0.154032	-0.215252	-0.183971	-0.289562	0.0557417	-0.200971	-0.0282302	-0.178529	-0.220511
S25	-0.0185404	-0.121815	-0.20432	-0.261516	-0.109706	-0.0116186	-0.254964	-0.118117	-0.180576	-0.146481
