# Supplementary material for: Attention Guides the Motor-Timing Strategies in Finger-Tapping Tasks When Moving Fast and Slow
Source: Front Psychol. 2021 Jan 25;11:574396. doi: 10.3389/fpsyg.2020.574396 (PMC7868383; doi:10.3389/fpsyg.2020.574396)
Supplement: Supplementary file 3 [file Table_2.XLSX]

## Sheet: Asynchrony
	T300.N1	T300.N6	T500.N1	T500.N6	T700.N1	T700.N6	T900.N1	T900.N6	T1100.N1	T1100.N6
S01	-0.0046685	-0.00322839	0.0125162	0.0639324	0.036375	0.0619053	0.0350393	0.0510736	-0.0100082	0.0712482
S02	0.00350388	-0.00683817	0.00734225	0.0450521	0.0292001	0.0473424	0.0286988	0.0632358	0.0522242	0.16618
S03	-0.0201874	-0.020701	-0.0216889	-0.0225234	-0.0397109	-0.0390418	-0.0575625	-0.0345357	-0.0318687	-0.0260267
S04	-0.00300025	-0.0153481	0.021191	-0.00116732	-0.0263628	0.0220252	-0.0795874	-0.10895	-0.101278	-0.115958
S05	0.0400486	0.00102114	0.0392011	0.00851002	0.0240283	0.0422169	0.0302015	0.060737	0.0530634	0.0719194
S06	0.02036	0.00534177	0.109458	0.0679089	0.152843	0.151839	0.142328	0.168023	0.0346181	0.143164
S07	0.0582322	0.0402148	0.0655757	0.0901035	0.06474	0.161682	0.12631	0.21224	0.154843	0.228257
S08	-0.0208541	0.0110493	-0.00517025	0.0420473	-0.0016683	-0.0125116	0.0154433	0.00916522	0.054897	0.0138507
S09	-0.0370397	-0.0325755	0.00367338	0.00383792	-0.00678459	0.112792	0.0852613	0.102112	0.0483902	0.0889321
S10	0.0150175	0.0138513	0.150844	0.0959394	0.135484	0.183868	0.216272	-0.00950037	0.0388572	0.0962153
S11	-0.00416943	-0.0255265	-0.0251935	-0.0146812	0.0156869	-0.00882178	-0.0110105	-0.0169659	-0.0403762	-0.02269
S12	-0.0175167	-0.00627483	0.026197	0.0720849	-0.00667128	0.0757552	0.0106811	0.103784	0.0276989	0.163351
S13	0.0118492	-0.0137417	0.0352092	0.0825957	0.0952743	0.0899336	-0.00729224	0.0536225	0.0620729	0.145078
S14	-0.005837	0.00500795	-0.00867378	0.0206921	-0.00934122	-0.0206881	0.00700792	-0.0055038	-0.0118452	0.0136825
S15	0.00283883	0.00834352	0.0700794	0.0418828	0.0245298	0.0120152	-0.0130139	-0.0263612	0.0353742	-0.0215221
S16	-0.0120116	-0.00633942	0.00784425	0.0715806	-0.0031677	0.0253645	0.00834478	0.0398792	0.0270311	0.0330914
S17	0.00901033	0.0183543	0.00150413	0.0230282	0.016686	0.0312048	0.0150176	0.0408792	0.0380434	0.0709129
S18	0.020191	0.0155187	0.0462175	0.0814221	0.0121809	0.0553962	0.012514	0.0475534	-0.102277	0.0208576
S19	-0.0118443	-0.00266887	0.0210252	0.0427168	0.000335917	0.0338715	0.01435	0.00617568	0.0588803	0.0273205
S20	-0.0103419	0.0352066	0.074583	0.0500561	0.030705	0.0507266	0.0984444	0.0753384	0.13699	0.0939372
S21	-0.0523876	-0.000506119	0.0372098	0.0992796	0.0685797	0.136655	0.0226941	0.127977	0.112628	0.210401
S22	0.039028	0.0269798	0.133148	0.134649	0.131649	0.192926	0.204897	0.209399	0.175362	0.256454
S23	0.00200277	-0.00066695	0.0358748	0.0570669	0.0498892	0.052561	0.0271973	0.0907705	0.0984434	0.162849
S24	0.00567588	-0.0203526	0.0430513	0.0145203	0.0375426	0.00617498	0.139989	0.0403771	0.159014	0.00617875
S25	-0.0413772	-0.000354411	0.0278654	0.00233907	0.0891008	0.161016	0.136489	0.150335	0.143785	0.18955

## Sheet: Absolute asynchrony
	T300.N1	T300.N6	T500.N1	T500.N6	T700.N1	T700.N6	T900.N1	T900.N6	T1100.N1	T1100.N6
S01	0.0447185	0.0277731	0.0302028	0.0744665	0.0587332	0.0769216	0.0664076	0.0605759	0.04572	0.081927
S02	0.0495541	0.0578975	0.0520564	0.0493902	0.0649046	0.077544	0.0470526	0.0729134	0.0755825	0.168516
S03	0.0235245	0.0234161	0.0276956	0.0275331	0.0403786	0.0397093	0.0575625	0.0382068	0.037542	0.0360381
S04	0.0550595	0.0710795	0.0438825	0.0308682	0.049389	0.0470524	0.101278	0.11129	0.128975	0.117965
S05	0.0500556	0.0217225	0.0463278	0.0231938	0.0320372	0.0482235	0.0345399	0.0644077	0.0543939	0.0765875
S06	0.0460549	0.0760842	0.146832	0.15567	0.157845	0.185872	0.148001	0.195052	0.0546409	0.179203
S07	0.0588996	0.0472231	0.0665726	0.091772	0.0654073	0.161682	0.126644	0.21224	0.154843	0.228925
S08	0.0225269	0.0258932	0.0295307	0.0460523	0.0310346	0.0298648	0.0334251	0.0366494	0.061905	0.0462157
S09	0.0463843	0.0746602	0.0260309	0.027865	0.0288478	0.115461	0.0939379	0.150165	0.060065	0.0909343
S10	0.0610684	0.0478842	0.174259	0.109287	0.152836	0.233586	0.216272	0.0783919	0.0887414	0.099923
S11	0.0165167	0.0292017	0.0271997	0.0256939	0.0280343	0.0274873	0.0330358	0.0281696	0.0433842	0.0303653
S12	0.0408764	0.0341088	0.0332047	0.0810907	0.0370435	0.0800933	0.0553971	0.107121	0.0563971	0.163351
S13	0.0759193	0.0500576	0.0392098	0.0962772	0.101281	0.0906122	0.0816181	0.0892493	0.0667409	0.145078
S14	0.0215256	0.0223603	0.0300311	0.0276999	0.0200237	0.0337021	0.0176867	0.0282003	0.0365403	0.0403784
S15	0.0281961	0.0407126	0.0727489	0.0422165	0.0465536	0.0560601	0.0397102	0.0567284	0.0553957	0.0578968
S16	0.0203584	0.0320373	0.032872	0.0792562	0.0345404	0.0463832	0.0256978	0.0525601	0.0550616	0.0541313
S17	0.0246943	0.0270304	0.0301983	0.0477215	0.0353735	0.041545	0.0433816	0.0552281	0.0487214	0.0779207
S18	0.0402132	0.0452199	0.0505556	0.0814221	0.0428816	0.0710798	0.0535587	0.0725804	0.132311	0.057564
S19	0.0181892	0.038042	0.0357043	0.0440519	0.0323678	0.0375425	0.0353734	0.130978	0.0636312	0.0534516
S20	0.0253586	0.0595671	0.0789211	0.172521	0.095108	0.0714122	0.110458	0.108257	0.139659	0.132312
S21	0.0660738	0.0405553	0.0478882	0.110955	0.0745824	0.141327	0.0467204	0.132649	0.131982	0.227419
S22	0.0624423	0.0717726	0.149829	0.161344	0.133651	0.2272	0.281977	0.249775	0.175362	0.295829
S23	0.0360409	0.0310351	0.0462198	0.0677457	0.0746618	0.0608997	0.0465526	0.0981078	0.10445	0.198884
S24	0.0654076	0.0657373	0.0757506	0.132976	0.0585661	0.185374	0.15634	0.231588	0.197056	0.314186
S25	0.0614044	0.0783038	0.0595682	0.0463831	0.136153	0.207395	0.144832	0.209399	0.170711	0.197226

## Sheet: Pressure
	T300.N1	T300.N6	T500.N1	T500.N6	T700.N1	T700.N6	T900.N1	T900.N6	T1100.N1	T1100.N6
S01	0.174091	0.111916	0.186526	0.139781	0.321034	0.395058	0.193493	0.283598	0.270447	0.557365
S02	0.33718	0.241345	0.338417	0.270837	0.303976	0.192907	0.261397	0.194078	0.2474	0.223571
S03	0.364589	0.279952	0.268884	0.297726	0.394993	0.221553	0.193232	0.186071	0.163219	0.267973
S04	0.841224	0.716417	0.683279	0.615309	0.742589	0.59135	0.707237	0.60053	0.814661	0.595842
S05	0.408926	0.304953	0.694216	0.298377	0.586923	0.455931	0.441804	0.441087	0.565438	0.535946
S06	0.637184	0.42748	0.692328	0.497989	0.781327	0.669672	0.747668	0.810494	0.610817	0.900209
S07	0.845521	0.715961	0.867526	0.89168	0.935236	0.890573	0.964598	0.975666	0.940444	0.959129
S08	0.318429	0.229626	0.230472	0.247855	0.228649	0.185615	0.168167	0.191865	0.337245	0.158271
S09	0.357232	0.202021	0.408079	0.343625	0.413288	0.285291	0.417259	0.259249	0.363222	0.28464
S10	0.437897	0.290043	0.235485	0.344341	0.208337	0.270837	0.245381	0.17025	0.182164	0.154755
S11	0.211852	0.240629	0.201045	0.252282	0.21029	0.236527	0.165562	0.234769	0.209443	0.208727
S12	0.824882	0.676052	0.625205	0.663682	0.498836	0.554956	0.467911	0.613551	0.501245	0.658408
S13	0.305669	0.221423	0.256384	0.208988	0.299549	0.296489	0.275395	0.186005	0.232425	0.226306
S14	0.301697	0.565178	0.596103	0.434447	0.570647	0.506974	0.547209	0.559058	0.462182	0.498185
S15	0.840573	0.608082	0.791483	0.797994	0.86681	0.878985	0.605934	0.936342	0.810494	0.904571
S16	0.695518	0.878985	0.714008	0.950145	0.512443	0.58484	0.608343	0.663747	0.519539	0.737186
S17	0.703982	0.461791	0.881524	0.611728	0.921173	0.798515	0.911537	0.849753	0.868959	0.88211
S18	0.415631	0.450202	0.35886	0.398639	0.359641	0.469604	0.477546	0.425723	0.479695	0.434121
S19	0.778593	0.618694	0.712836	0.741418	0.697146	0.774621	0.608863	0.508081	0.623903	0.737446
S20	0.785038	0.593108	0.637575	0.851771	0.689919	0.791614	0.678591	0.563225	0.627223	0.634124
S21	0.399095	0.534839	0.520711	0.664333	0.827291	0.67488	0.588681	0.684841	0.50463	0.50743
S22	0.247855	0.221553	0.308989	0.255408	0.436139	0.573056	0.493692	0.748319	0.747928	0.715506
S23	0.172594	0.298182	0.293494	0.319992	0.167776	0.253519	0.245446	0.245381	0.280799	0.309901
S24	0.548902	0.496622	0.456062	0.47683	0.460228	0.647601	0.432754	0.585816	0.537378	0.933934
S25	0.225459	0.387897	0.304041	0.442064	0.200589	0.485424	0.297661	0.446491	0.333534	0.580022

## Sheet: Mean Delta TR
	T300.N1	T300.N6	T500.N1	T500.N6	T700.N1	T700.N6	T900.N1	T900.N6	T1100.N1	T1100.N6
S01	143.89	192.871	159.199	144.195	151.538	163.024	197.465	183.687	188.281	199.306
S02	145.116	181.567	129.69	159.132	170.349	155.628	159.131	175.959	174.555	186.475
S03	165.901	180.122	161.159	165.906	195.287	178.228	186.759	183.158	195.287	183.917
S04	186.873	273.637	220.242	226.916	191.328	220.24	208.01	232.255	201.886	228.251
S05	107.366	119.698	140.74	117.522	111.721	111.718	123.325	118.972	121.152	142.912
S06	165.423	205.161	150.379	142.5	159.686	143.217	156.821	141.071	157.54	182.17
S07	138.29	172.874	117.996	147.311	139.792	145.804	139.043	163.092	154.072	151.066
S08	162.389	204.325	146.326	157.924	190.043	173.095	178.448	199.86	162.383	169.169
S09	105.147	126.553	120.887	122.144	118.997	139.773	129.069	129.07	126.552	122.774
S10	187.482	236.819	208.83	229.636	209.9	181.914	236.817	244.893	222.818	270.183
S11	110.998	115.949	115.243	127.261	135.037	142.817	128.676	141.402	137.867	137.865
S12	163.6	223.188	188.516	200.434	190.684	216.684	204.773	224.271	203.686	213.436
S13	147.961	173.148	143.24	148.748	174.719	189.673	155.831	194.393	169.999	173.146
S14	124.938	144.705	121.777	160.52	149.449	147.87	130.472	142.339	139.172	147.871
S15	126.92	114.084	97.6868	117.648	110.521	111.948	119.076	124.065	129.77	124.78
S16	151.239	214.682	158.069	200.024	180.51	185.387	181.485	179.533	192.216	169.784
S17	190.998	246.978	246.984	238.751	227.88	245.003	246.982	246.979	238.748	276.622
S18	138.034	149.41	128.927	146.371	141.06	165.333	157.752	150.919	166.851	150.921
S19	164.144	187.592	141.595	151.517	128.969	149.715	149.712	155.124	148.81	167.75
S20	162.675	194.66	143.673	174.96	169.163	142.518	159.894	156.417	147.731	147.151
S21	177.38	194.386	181.43	174.945	182.726	187.906	171.712	173.978	191.962	217.87
S22	158.364	162.128	197.953	169.675	188.527	219.633	204.552	166.283	200.778	209.264
S23	136.867	186.402	134.917	148.601	157.074	175.974	164.24	182.49	162.937	194.221
S24	167.799	180.593	179.176	223.255	204.768	240.036	224.677	253.686	197.659	221.839
S25	166.119	230.337	200.082	185.161	174.972	170.541	194.904	195.639	200.222	217.059
